# Supplementary material for: Two out of Three Musketeers Fight against Cancer: Synthesis, Physicochemical, and Biological Properties of Phosphino CuI, RuII, IrIII Complexes
Source: Pharmaceuticals (Basel). 2022 Jan 29;15(2):169. doi: 10.3390/ph15020169 (PMC8876511; doi:10.3390/ph15020169)
Supplement: Supplementary file 1 [file pharmaceuticals-15-00169-s001.zip]

Archive with 1 entries (1 files):
- pharmaceuticals-1563645-supplementary.pdf
